# Supplementary material for: Mechanoluminescent Materials Enable Mechanochemically Controlled Atom Transfer Radical Polymerization and Polymer Mechanotransduction
Source: Research (Wash D C). 2023 Oct 3;6:0243. doi: 10.34133/research.0243 (PMC10546606; doi:10.34133/research.0243)
Supplement: Supplementary 1 — Figs. S1 to S28 Table S1 [file research.0243.f1.zip]

Archive with 2 entries (2 files):
- Supplementary Materials.docx
- Mechanoluminescent polymer composite.mp4
